# Supplementary material for: Perforating ocular fishhook trauma: a case report
Source: Clin Exp Optom. 2017 Sep 6;101(2):297–8. doi: 10.1111/cxo.12587 (PMC5873264; doi:10.1111/cxo.12587)
Supplement: Supplementary file 1 — Video S1. Video showing the entire operation. [file CXO-101-297-s001.zip]

Archive with 2 entries (2 files):
- vedioS2.mp4
- vedioS1.docx
